# Supplementary material for: A Patient Stratification Approach to Identifying the Likelihood of Continued Chronic Depression and Relapse Following Treatment for Depression
Source: J Pers Med. 2021 Dec 4;11(12):1295. doi: 10.3390/jpm11121295 (PMC8703621; doi:10.3390/jpm11121295)
Supplement: Supplementary file 1 [file jpm-11-01295-s001.zip]

Archive with 1 entries (1 files):
- jpm-1405561-SI.pdf
